# Supplementary material for: Red Rubiscos and opportunities for engineering green plants
Source: J Exp Bot. 2022 Sep 2;74(2):520–42. doi: 10.1093/jxb/erac349 (PMC9833100; doi:10.1093/jxb/erac349)
Supplement: erac349_suppl_supplementary_table_S1 [file erac349_suppl_supplementary_table_s1.xlsx]

## Sheet: Table S1
Table S1. Comparison of Rubisco kinetics from red- and green-type Rubisco lineages. Measurements of turnover number for carboxylation (kcat, C) and oxygenation (kcat, O), Michaelis-Menten constants for CO2 (KC), O2 (KO), and CO2 under atmospheric oxygen (KCair), specificity for CO2 over O2 (SC/O) - i.e. (kcat, C * KO)/(kcat, O * KC), kcat, O / KO, oxygenation efficiency (kcat, C / KC), and carbox…
Clade/Phylum	Common Names	Form	CCM	Organism	kcat, C	kcat, O	KC	KO	KCair	SC/O	kcat, O / KO	kcat, C / KC	kcat, C / KCair	Reference
					s-1	s-1	µM	µM	µM	-	s-1 mM-1	s-1 mM-1	s-1 mM-1
Rhodophyta	Red macroalgae	ID	-	Griffithsia monilis	2.6		9.3		12.6	167	1.67407	279.57	206.349	Whitney et al., 2001
		ID	-	Phycodrys rubens	1.76		18.9					93.1217		Iñiguez et al., 2018
		ID	-	Ptilota gunneri	1.6		14.4					111.111		Iñiguez et al., 2018
		ID	+	Devaleraea ramentacea	2.59		17.5					148		Iñiguez et al., 2018
		ID	+	Palmaria palmata	2.08		15.9					130.818		Iñiguez et al., 2018
		ID	+	Palmaria decipiens	2.43		17.4					139.655		Iñiguez et al., 2018
	Red microalgae	ID	-	Galdieria sulphuraria	1.2	0.8	3.3	374	5.5	166	2.19058	363.636	218.182	Whitney et al., 2001
		ID	-	Galdieria partitia	1.6		6.6			238.1	1.02	242		Uemura et al., 1997
		ID	-	Cyanidium caldarium	1.3		6.7			224.6	0.86	194		Uemura et al., 1997
		ID	+	Porphyridium purpureum	1.4		22			143.5	0.45	64		Uemura et al., 1997
		ID	+	Porphyridium cruentum	1.59	0.9*	22	1574		128.8	0.571792	72.2727		Read and Tabita, 1994
Ochrophyta	Brown macroalgae	ID	+	Alaria esculenta	2.13		23.6					90.2542		Iñiguez et al., 2018
		ID	+	Desmarestia aculeata	1.37		13.3					103.008		Iñiguez et al., 2018
		ID	+	Laminaria solidungula	1.6		18.5					86.4865		Iñiguez et al., 2018
		ID	+	Laminaria digitata	1.42		17					83.5294		Iñiguez et al., 2018
		ID	+	Saccharina latissima	1.79		19.4					92.268		Iñiguez et al., 2018
		ID	+	Himantothallus grandifolius	2.08		18.1					114.917		Iñiguez et al., 2018
	-	ID	+	Nannochloropsis sp.	1*	4.5	7	980		27	4.59184	142.857		Tchernov et al., 2013
	-	ID	?	Olisthodiscus luteus	0.83	0.11	59	692		100.5	0.15896	14.0678		Read and Tabita, 1994
	Diatom	ID	+	Cylindrotheca N1	0.78	0.34*	31	1292		105.6	0.263158	25.1613		Read and Tabita, 1994
		ID	+	Cylindrotheca fusiformis	1.95	0.23*	36	568		110.8	0.40493	54.1667		Read and Tabita, 1994
		ID	+	Phaeodactylum tricornutum	3.4	0.5	27.9	467	42.9	113	1.07066	121.864		Whitney et al., 2001
		ID	+	Thalassiosira weissflogii CCMP 1336	3.2	1.3	65	2032	73	79	0.639764	49.2308	43.8356	Young et al., 2016
		ID	+	Thalassiosira oceania CS-427	2.4	0.4	65	954	83	80	0.419287	36.9231	28.9157	Young et al., 2016
		ID	+	Skeletonema marinoi CCMP 1332	3.2		68	883	88			47.0588	36.3636	Young et al., 2016
		ID	+	Chaetoceros calcitrans CCMP 1315	2.6	0.8	25	413	41	57	1.93705	104	63.4146	Young et al., 2016
		ID	+	Chaetoceros muelleri CCMP 1316	2.4	0.5	23	425	37	96	1.17647	104.348	64.8649	Young et al., 2016
		ID	+	Chaetoceros calcitrans CS-178	3.4	0.7	31	490	47	75	1.42857	109.677	72.3404	Young et al., 2016
		ID	+	Bellerochea cf. horologicalis CS-874/01	2.1		50	764	67			42	31.3433	Young et al., 2016
		ID	+	Phaeodactylum tricornutum UTEX 642	3.2	0.5	36	592	52	108	0.844595	88.8889	61.5385	Young et al., 2016
		ID	+	Phaeodactylum tricornutum CS-29	3.3	0.5	41	664	57	116	0.753012	80.4878	57.8947	Young et al., 2016
		ID	+	Fragilariopsis cylindrus CCMP 1102	3.5	0.5	64	667	88	77	0.749625	54.6875	39.7727	Young et al., 2016
		ID	+	Cylindrotheca fusiformis CS-13	3.7					79				Young et al., 2016
		ID	+	Thalassiosira hyalina	4.1*	1.4*	50	1640		99	0.853659	81.8		Valegård et al., 2018
		ID	+	Bacterosira bathyomphala	4.6*	0.93*	81	1300		87	0.715385	56.7901		Valegård et al., 2018
		ID	+	Skeletonema marinoi	4.6*	1.85*	48	1810		96	1.0221	95.8333		Valegård et al., 2018
		ID	+	Thalassiosira nordenskioeldii	4.7*	0.7*	122	1420		82	0.492958	38.5246		Valegård et al., 2018
		ID	+	Thalassiosira antarctica	3.7*	0.81*	93	1740		90	0.465517	39.7849		Valegård et al., 2018
		ID	+	Fragilariopsis cylindrus	0.39(3°C)		50							Young et al., 2014
Haptista / Haptophyta	Coccolithophorid	ID	+	Pleurochrysis carterae	3.3	0.7	17.7	366	30.6	102	1.91257	186.441	107.843	Heureux et al., 2017
	-	ID	+	Tisochrysis lutea	2.2	0.8	24.1	800	32.2	89	1	91.2863	68.323	Heureux et al., 2017
	-	ID	?	Pavlova lutheri	2.5	1.6	14.5	1146	17.8	125	1.39616	172.414	140.449	Heureux et al., 2017
Proteobacteria	Alphaproteobacteria	IC	-	Rhodobacter sphaeroides	3.7	1.4	59.7	1742	68.8	58.4	0.803674	61.9765	54	Gunn et al., 2020
	Betaproteobacteria	IC	-	Cupriavidus necator	2.138		50.22			74	0.575306	42.5727		Lee et al., 1991
	Nitrogen fixing	IC	-	Bradyrhizobium japonicum	2.203		50.22			74.8	0.586457	43.867		Horken and Tabita, 1999(a)
		IC	-	Xanthobacter flavus	1.377		76.09			44.4	0.40759	18.097		Horken and Tabita, 1999(a)
Cyanobacteria	Cyanobacterium	IB	+	Synechococcus elongatus PCC 6301	9.78	1.58	152	1231	184.1	50.3	1.27917	64.3421	53.1	Shih et al., 2016
		IB	+	Synechococcus sp. strain PCC 7002	8.6*		119			43.3	1.66903	72.2689		Ninomiya et al., 2008
		IB	+	Synechocystis PCC 6803	14.3				268				53.3582	Marcus et al., 2011
		IA	+	Prochlorococcus marinus MIT 9313	6.58	0.78	309	1400	366.4	59.9	0.557143	21.2945	18	Shih et al., 2016
Proteobacteria	-	IA	?	Allochromatium vinosum	6.706		37	290		41	4.42057	181.243		Jordan and Chollet 1985
	-	IA	+	Hydrogenovibrio marinus (carboxysome operon CbbL2S2)	1.964					38.3925				Hayashi et al., 1998
	-	IA	-	Hydrogenovibrio marinus (operon CbbL1S1)	0.907					30.8532				Hayashi et al., 1998
	-	IA	-	Rhodobacter capsulatus	2.548		22.07			25.9	4.45756	115.451		Horken and Tabita 1999(b)
	-	IA	-	Thiobacillus denitrificans	1.371		105.01	1637		53.3551	0.244698	13.0559		Hernandez et al., 1996
Streptophyta C3 Plants	Tobacco	IB	-	Nicotiana tabacum	3.1		9.7	174		82	3.89741	319.588	138	Whitney et al., 2015
	Arabidopsis	IB	-	Arabidopsis thaliana	3		9.8	192		80	3.82653	306.122	125	Whitney et al., 2015
	-	IB	-	Flaveria pringlei	3.5	1	13.7	376		81	2.65957	255.474		Whitney et al., 2011
	Wheat	IB	-	Triticum aestivum	3	0.9*	10.9	341		100	2.6393	275.229		Carmo-Silva et al., 2010
	Rice	IB	-	Oryza sativa ssp. Indica	2.2	0.7	7	269	18.1	101	2.60223	314.286	121.547	Orr et al., 2016
Streptophyta C4 Plants	-	IB	+	Flaveria bidentis	4.8	1.2	20.4	420		81	2.85714	235.294		Whitney et al., 2011
	Sorghum	IB	+	Sorghum bicolor	5.8		22.9		33.2			253.275	175	Sharwood et al., 2016(a)
	Maize	IB	+	Zea mays	5.5		18.9	412	31	88	2.02273	178	177.419	Sharwood et al., 2016(a)
	Lawngrass	IB	+	Zoysia japonica	4.4		18.5	403		84.1	2.82804	237.838		Carmo-Silva et al., 2010
	Grass	IB	+	Setaria viridis	5.9	2.8	18.1	619	25.5	72.7	4.4	230	231.373	Sharwood et al., 2016(b)
Chlorophyta	Green alga	IB	+	Chlamydomonas reinhardtii	1.8*		30	297		64	0.953125	61		Zhu and Spreitzer, 1994
		IB	+	Chlamydomonas reinhardtii	2.3*		35	501		63	1	66		Spreitzer et al., 2005
		IB	+	Scenedesmus obliquus			38	660		63				Savir et al., 2010
		IB	-	Coccomyxa sp.			11.9			82.9				Palmqvist et al., 1995
Discoba		IB	+	Euglena gracilis			25	410		54				Savir et al., 2010

## Sheet: References
References
Carmo-Silva, A.E., Keys, A.J., Andralojc, P.J., Powers, S.J., Arrabaa, M.C. and Parry, M.A.J. (2010) Rubisco activities, properties, and regulation in three different C4 grasses under drought. J. Exp. Bot., 61, 2355–2366.
Gunn, L.H., Martin Avila, E., Birch, R. and Whitney, S.M. (2020) The dependency of red Rubisco on its cognate activase for enhancing plant photosynthesis and growth. PNAS., 117, 25890-25896.
Hayashi, N.R., Oguni, A., Yaguchi, T., Chung, S.Y., Nishihara, H., Kodama, T. and Igarashi, Y. (1998) Different properties of gene products of three sets ribulose 1,5- bisphosphate carboxylase/oxygenase from a marine obligately autotrophic hydrogen-oxidizing bacterium, hydrogenovibrio marinus strain MH-110. J. Ferment. Bioeng., 85, 150–155.
Hernandez, J.M., Baker, S.H., Lorbach, S.C., Shively, J.M. and Tabita, F.R. (1996) Deduced amino acid sequence, functional expression, and unique enzymatic properties of the form I and form II ribulose bisphosphate carboxylase/oxygenase from the chemoautotrophic bacterium Thiobacillus denitrificans. J. Bacteriol., 178, 347–356.
Heureux, A.M.C., Young, J.N., Whitney, S.M., Eason-Hubbard, M.R., Lee, R.B.Y., Sharwood, R.E. and Rickaby, R.E.M. (2017) The role of Rubisco kinetics and pyrenoid morphology in shaping the CCM of haptophyte microalgae. J. Exp. Bot., 68, 3959–3969.
Horken, K.M. and Tabita, F.R. (1999a) Closely related form I ribulose bisphosphate carboxylase/oxygenase molecules that possess different CO2 /O2 substrate specificities. Arch. Biochem. Biophys., 361, 183–194.
Horken, K.M. and Tabita, F.R. (1999b) The “green” form I ribulose 1,5-bisphosphate carboxylase/oxygenase from the nonsulfur purple bacterium Rhodobacter capsulatus. J. Bacteriol., 181, 3935–3941. Available at: NS -.
Iñiguez, C., Galmés, J. and Gordillo, F.J.L. (2018) Rubisco carboxylation kinetics and inorganic carbon utilization in polar versus cold-temperate seaweeds. J. Exp. Bot., 70, 1283–1297.
Jordan, D.B. and Chollet, R. (1985) Subunit dissociation and reconstitution of ribulose-1,5-bisphosphate carboxylase from Chromatium vinosum. Arch. Biochem. Biophys., 236, 487–496.
Lee, B.G., Read, B.A. and Tabita, F.R. (1991) Catalytic properties of recombinant octameric, hexadecameric, and heterologous cyanobacterial/bacterial ribulose-1,5-bisphosphate carboxylase oxygenase. Arch. Biochem. Biophys., 291, 263–269.
Marcus, Y., Altman-Gueta, H., Wolff, Y. and Gurevitz, M. (2011) Rubisco mutagenesis provides new insight into limitations on photosynthesis and growth in Synechocystis PCC6803, J. Exp. Bot., 62, 4173–4182.
Ninomiya, N., Ashida, H., Yokota, A. (2008) Improvement of Cyanobacterial Rubisco by Introducing the Latch Structure Involved in High Affinity for CO2 in Red Algal Rubisco. In: Allen, J.F., Gantt, E., Golbeck, J.H., Osmond, B. (eds) Photosynthesis. Energy from the Sun. Springer, Dordrecht.
Orr, D., Alcântara, A., Kapralov, M. V, Andralojc, J., Carmo-Silva, E. and Parry, M.A.J. (2016) Surveying Rubisco diversity and temperature response to improve crop photosynthetic efficiency. Plant Physiol., 172, 707–717.
Palmqvist, K., Siiltemeyer, D., Baldet, P., Andrews, T.J. and Badger, M.R. (1995) Characterization of inorganic carbon fluxes, carbonic anhydrase(s) and ribulose-1,5-biphosphate carboxylase-oxygenase in the green unicellular alga coccomyxa - Comparisons with low-CO2 cells of Chlamydomonas-reinhardtii. Planta, 46, 352–361.
Read, B.A. and Tabita, F.R. (1994) High Substrate Specifity Factor Ribulose Bisphosphate Carboxylase/Oxygenase from Eukaryotic Marine Algae and Properties of Recombinant Cyanobacterial Rubisco Containing “Algal” Residue Modifications. Arch. Biochem. Biophys., 312, 210–218.
Savir, Y., Noor, E., Milo, R., and Tlusty, T. (2010) Cross-species analysis traces adaptation of Rubisco toward optimality in a low-dimensional landscape. PNAS, 107, 3475-3480.
Sharwood, R.E., Ghannoum, O. and Whitney, S.M. (2016a) Prospects for improving CO2 fixation in C3-crops through understanding C4-Rubisco biogenesis and catalytic diversity. Curr. Opin. Plant Biol., 31, 135–142. Available at: http://dx.doi.org/10.1016/j.pbi.2016.04.002.
Sharwood, R.E., Ghannoum, O., Kapralov, M. V., Gunn, L.H. and Whitney, S.M. (2016b) Temperature responses of Rubisco from Paniceae grasses provide opportunities for improving C3 photosynthesis. Nat. Plants, 2, 1–9. Available at: http://dx.doi.org/10.1038/nplants.2016.186.
Shih, P.M., Occhialini, A., Cameron, J.C., Andralojc, P.J., Parry, M.A.J. and Kerfeld, C.A. (2016) Biochemical characterization of predicted Precambrian RuBisCO. Nat. Commun., 7, 1–11. Available at: http://dx.doi.org/10.1038/ncomms10382.
Spreitzer, R. J., Peddi, S. R., & Satagopan, S. (2005). Phylogenetic engineering at an interface between large and small subunits imparts land-plant kinetic properties to algal Rubisco. PNAS, 102, 17225–17230.
Tchernov D., Livne A., Kaplan A. and Sukenik A. (2008) The kinetic properties of ribulose-1,5-bisphosphate carboxylase/oxygenase may explain the high apparent photosynthetic affinity of Nannochloropsis sp. to ambient inorganic carbon. Isr. J. Plant Sci. 56, 37–44.
Uemura, K., Anwaruzzaman, Miyachi, S. and Yokota, A. (1997) Ribulose-1,5-bisphosphate carboxylase/oxygenase from thermophilic red algae with a strong specificity for CO2 fixation. Biochem. Biophys. Res. Commun., 233, 568–571.
Valegård, K., Andralojc, P.J., Haslam, R.P., et al. (2018) Structural and functional analyses of Rubisco from arctic diatom species reveal unusual posttranslational modifications. J. Biol. Chem., 293, 13033–13043.
Whitney, S.M., Baldet, P., Hudson, G.S. and Andrews, T.J. (2001) Form I Rubiscos from non-green algae are expressed abundantly but not assembled in tobacco chloroplasts. Plant J., 26, 535–547.
Whitney, S.M., Sharwood, R.E., Orr, D., White, S.J., Alonso, H., and Galmés, J. (2011) Isoleucine 309 acts as a C4 catalytic switch that increases ribulose-1, 5-bisphosphate carboxylase/oxygenase (rubisco) carboxylation rate in Flaveria. PNAS, 108, 14688-14693.
Whitney, S.M., Birch, R., Kelso, C., Beck, J.L., and Kapralov, M.V. (2015) Improving recombinant Rubisco biogenesis, plant photosynthesis and growth by coexpressing its ancillary RAF1 chaperone. PNAS, 112, 3564-3569.
Young, J.N., Johanna A. L. Goldman, J.A.L., Kranz, S.A., Tortell, P.D., Morel, F.M.M. (2014) Slow carboxylation of Rubisco constrains the rate of carbon fixation during Antarctic phytoplankton blooms. New Phytol. https://doi.org/10.1111/nph.13021
Young, J.N., Heureux, A.M., Sharwood, R.E., Rickaby, R.E., Morel, F.M., and Whitney, S.M. (2016) Large variation in the Rubisco kinetics of diatoms reveals diversity among their carbon-concentrating mechanisms. J. Exp. Bot., 67, 3445-3456.
Zhu, G. and Spreitzer, R.J. (1994) Directed mutagenesis of chloroplast ribulosebisphosphate carboxylase/oxygenase. Substitutions at large subunit asparagine 123 and serine 379 decrease CO2/O2 specificity. JBC, 269, 3952-3956.
